# Supplementary material for: Artificial Intelligence and Machine learning based prediction of resistant and susceptible mutations in Mycobacterium tuberculosis
Source: Sci Rep. 2020 Mar 26;10:5487. doi: 10.1038/s41598-020-62368-2 (PMC7099008; doi:10.1038/s41598-020-62368-2)
Supplement: Supplementary file 2 — Dataset 1. [file 41598_2020_62368_MOESM2_ESM.zip]

Archive with 6 entries (6 files):
- rpoB_models.zip
- pncA_models.zip
- katG_models.zip
- inhA_models.zip
- gyrB_models.zip
- gyrA_models.zip
